# Supplementary material for: How Long Should GPS Recording Lengths Be to Capture the Community Mobility of An Older Clinical Population? A Parkinson’s Example
Source: Sensors (Basel). 2022 Jan 12;22(2):563. doi: 10.3390/s22020563 (PMC8781530; doi:10.3390/s22020563)
Supplement: Supplementary file 1 [file sensors-22-00563-s001.zip]

Archive with 1 entries (1 files):
- sensors-1502216-supplementary.pdf
